# Supplementary material for: Application of Genetic Algorithm to Predict Optimal Sowing Region and Timing for Kentucky Bluegrass in China
Source: PLoS One. 2015 Jul 8;10(7):e0131489. doi: 10.1371/journal.pone.0131489 (PMC4496032; doi:10.1371/journal.pone.0131489)
Supplement: S2 File — (XLS) [file pone.0131489.s002.xls]

## Sheet: A. Midnight II
	Accumulated germination seed number
Warm/ cool temperature	Day 1			Day 2			Day 3			Day 4			Day 5			Day 6			Day 7			Day 8			Day 9			Day 10			Day 11			Day 12			Day 13			Day 14			Day 15			Day 16			Day 17
	*R1	R2	R3	R1	R2	R3	R1	R2	R3	R1	R2	R3	R1	R2	R3	R1	R2	R3	R1	R2	R3	R1	R2	R3	R1	R2	R3	R1	R2	R3	R1	R2	R3	R1	R2	R3	R1	R2	R3	R1	R2	R3	R1	R2	R3	R1	R2	R3	R1
5/5
10/5
10/10																																														3	3	3
15/5
15/10																																		0	0	1	1	2	1	3	2	1	4	3	1	7	9	9	7
15/15																																		3	2	2	7	5	4	8	5	5	8	8	7	16	13	9	16
20/5																																					0	0	2	0	1	5	3	1	5
20/10																									2	3	3	2	3	3	3	3	4	9	8	11	10	13	11	12	15	11	13	15	14
20/15																									5	7	4	7	8	9	8	8	9	15	19	22	17	19	25	20	23	25	20	23	21	21	21	27
20/20																			1	0	1	2	0	1	3	2	2	4	3	2	5	3	4	5	6	5	5	7	6	5	8	9	5	8	9	5	8	9	7
25/5																																		5	4	0	6	4	0	13	8	2	13	8	3	13	10	10	18
25/10																			1	0	1	1	0	2	6	6	8	6	6	8	9	6	8	17	14	18	18	16	20	19	25	20	23	25	24	27	30	33	31
25/15																			0	5	3	1	5	3	7	14	10	9	19	15	12	21	18	26	26	29	26	28	29	28	31	29	26	28	29	27	38	29	39
25/20																1	0	0	2	2	2	5	8	6	8	14	10	12	17	15	15	17	19	23	24	23	24	25	23	24	25	23	27	26	31	27	26	31	38
25/25																																											2	3	2	3	3	2	6
30/5																																		1	3	0	1	3	1	10	6	11	10	8	10	19	12	20	20
30/10																			0	1	0	0	2	2	0	4	3	0	4	3	0	6	5	17	16	23	14	21	25	30	28	36	30	30	36	30	37	38	35
30/15																			1	1	2	4	6	5	18	11	10	18	16	13	21	16	16	26	25	23	26	25	25	30	25	25	30	26	25	30	26	25	39
30/20																			5	4	4	9	11	7	19	21	15	23	21	16	26	21	19	39	31	26	41	31	35	40	35	37	40	35	38	44	37	39	45
30/25																1	1	2	6	3	6	10	12	15	12	16	19	12	16	20	22	17	26	25	23	28	33	33	40	34	28	35	36	30	38	38	35	45	38
30/30																									1	4	1	1	4	1	2	6	5	6	17	11	12	20	16	13	20	18	13	20	18	15	24	21	15
35/5
35/10
35/15																												3	1	4	3	1	4	5	5	7	14	17	20
35/20										0	1	0	0	1	0	2	1	0	4	3	3	10	7	6	11	10	7	13	16	14	16	20	14	16	20	16	33	32	31
35/25																			1	1	3	2	2	4	6	5	6	12	14	13	12	14	13	16	17	15	36	36	31
35/30																0	0	1	0	1	2	0	1	4	0	1	7	6	2	9	7	2	9	11	2	9	15	11	11
35/35
40/5
40/10
40/15
40/20
40/25
40/30
40/35
40/40
[truncated: 14 more columns]

## Sheet: B. Diva
	Accumulated germination seed number
Warm/ cool temperature	Day 1			Day 2			Day 3			Day 4			Day 5			Day 6			Day 7			Day 8			Day 9			Day 10			Day 11			Day 12			Day 13			Day 14			Day 15			Day 16			Day 17
	R1	R2	R3	R1	R2	R3	R1	R2	R3	R1	R2	R3	R1	R2	R3	R1	R2	R3	R1	R2	R3	R1	R2	R3	R1	R2	R3	R1	R2	R3	R1	R2	R3	R1	R2	R3	R1	R2	R3	R1	R2	R3	R1	R2	R3	R1	R2	R3	R1
5/5
10/5
10/10																																														3	3	3
15/5
15/10																																								1	1	1	1	3	1	5	5	9	5
15/15																																		1	0	0	2	0	0	2	1	2	3	1	2	6	7	6	6
20/5																																		3	1	1	3	2	2	3	4	3	3	4	3
20/10																									3	4	2	3	3	5	4	7	5	11	14	11	17	14	14	17	18	15	19	18	16
20/15																									2	6	1	8	11	9	8	11	9	17	20	12	21	24	20	21	24	20	21	24	21	24	27	28
20/20																			0	1	0	2	1	0	1	1	1	2	2	1	3	2	1	4	9	3	4	9	3	4	8	4	4	9	3	4	8	4	8
25/5																																		1	2	1	1	2	2	5	4	2	5	4	3	5	4	3	20
25/10																			1	0	0	1	0	0	2	3	2	2	3	2	6	6	7	16	14	19	16	15	19	27	24	26	31	26	28	32	34	34	39
25/15																			1	1	2	1	1	2	6	11	10	11	14	13	13	15	17	20	22	24	20	22	24	20	22	24	25	23	24	25	24	26	36
25/20																0	1	0	3	5	1	5	8	6	8	14	10	12	17	15	15	17	19	23	24	23	24	25	23	27	26	31	27	26	31	27	26	31	38
25/25																																					0	1	0	1	1	0	1	1	0	3	1	2	6
30/5																																		2	1	4	3	1	5	7	7	12	8	7	11	10	15	18	14
30/10																						0	0	1	1	0	2	1	1	2	2	3	2	18	16	18	26	20	30	28	23	33	30	25	34	43	26	38	43
30/15																			0	1	0	2	4	0	6	4	13	10	11	19	10	18	19	16	20	26	17	20	26	23	27	29	25	28	29	25	28	29	33
30/20																			0	3	10	2	6	13	9	16	20	13	17	24	13	18	24	30	30	40	33	33	42	35	35	41	37	38	42	38	40	44	37
30/25																2	2	1	6	4	6	8	9	9	13	13	16	13	13	16	19	15	25	28	25	36	32	25	26	40	34	44	42	38	45	43	39	41	43
30/30																			1	3	0	2	3	1	3	6	2	3	6	2	4	7	5	10	14	9	12	18	15	13	18	17	13	29	17	14	21	18	14
35/5
35/10
35/15																												6	9	7	6	9	8	10	13	11	21	21	18
35/20																1	3	1	2	5	1	8	10	2	9	10	5	21	21	25	20	20	26	23	24	26	34	39	31
35/25																2	0	0	2	3	0	2	3	2	4	8	6	9	18	18	9	18	18	14	18	18	26	25	29
35/30																0	1	1	2	1	4	2	2	5	6	4	9	10	4	11	10	7	12	11	14	15	19	21	18
35/35
40/5
40/10
40/15
40/20
40/25
40/30
40/35
40/40
[truncated: 14 more columns]

## Sheet: C. Rugby II
	Accumulated germination seed number
Warm/ cool temperature	Day 1			Day 2			Day 3			Day 4			Day 5			Day 6			Day 7			Day 8			Day 9			Day 10			Day 11			Day 12			Day 13			Day 14			Day 15			Day 16			Day 17
	R1	R2	R3	R1	R2	R3	R1	R2	R3	R1	R2	R3	R1	R2	R3	R1	R2	R3	R1	R2	R3	R1	R2	R3	R1	R2	R3	R1	R2	R3	R1	R2	R3	R1	R2	R3	R1	R2	R3	R1	R2	R3	R1	R2	R3	R1	R2	R3	R1
5/5
10/5
10/10																																														3	2	4
15/5
15/10																																					1	1	3	1	1	3	1	2	3	2	4	5	3
15/15																																		1	3	3	1	4	5	2	7	4	3	7	4	7	11	18	8
20/5																																		2	2	1	2	3	2	7	5	2	7	5	4
20/10																									4	6	5	4	5	4	4	6	4	12	12	13	12	12	15	15	19	22	15	19	23
20/15																									9	8	2	11	13	8	14	15	15	22	19	18	25	23	20	25	25	20	25	26	21	28	30	30
20/20																			0	1	0	0	1	1	2	2	0	3	2	0	3	2	0	7	7	5	8	7	5	10	9	6	10	9	8	10	9	7	12
25/5																																		1	0	4	1	0	4	4	8	5	4	8	5	11	8	9	19
25/10										0	1	0	0	1	0	0	1	0	0	1	0	1	1	0	4	2	4	5	7	5	10	8	11	22	23	24	24	23	23	28	26	28	29	26	28	33	30	29	33
25/15																			2	1	1	3	2	1	12	12	9	17	13	15	17	13	17	26	21	26	26	21	27	27	21	31	27	21	31	27	21	31	34
25/20																			5	2	4	5	3	4	14	10	12	20	18	13	23	18	13	27	24	23	27	24	24	18	32	36	18	32	36	18	32	36	18
25/25																																					0	0	1	0	0	1	0	0	1	2	2	6	7
30/5																																		2	1	0	2	1	0	6	9	6	6	9	7	7	7	8	16
30/10																									0	3	1	0	5	1	1	7	6	13	15	16	17	20	18	26	24	25	26	24	25	32	33	29	34
30/15																			2	0	2	4	3	2	11	13	10	17	19	20	26	19	22	32	28	30	32	29	30	37	28	28	38	27	28	37	27	28	41
30/20																			5	5	4	9	7	8	19	19	19	20	19	19	21	24	21	26	24	30	41	35	40	40	35	44	40	38	40	45	42	42	45
30/25																0	1	0	4	3	0	12	11	17	16	16	22	18	19	22	24	23	25	27	33	31	30	33	32	37	36	36	37	38	39	38	39	42	37
30/30																			0	0	1	1	1	1	2	3	2	2	3	2	2	3	2	7	8	10	10	9	14	10	12	14	11	12	15	13	15	17	16
35/5
35/10
35/15													0	1	0	0	1	0	1	1	1	1	1	2	1	1	2	5	6	8	7	7	8	11	13	11	22	21	23
35/20																2	0	0	8	1	3	11	6	13	12	9	13	23	12	20	23	13	20	26	14	23	42	34	38
35/25																1	2	0	2	3	3	2	4	5	4	5	5	10	12	12	11	12	16	13	15	15	24	22	23
35/30													0	1	0	1	1	1	1	2	3	2	3	4	4	5	8	5	13	15	7	15	16	16	15	18	23	25	30
35/35
40/5
40/10
40/15
40/20
40/25
40/30
40/35
40/40
[truncated: 14 more columns]

## Sheet: D. Leoard
	Accumulated germination seed number
Warm/ cool temperature	Day 1			Day 2			Day 3			Day 4			Day 5			Day 6			Day 7			Day 8			Day 9			Day 10			Day 11			Day 12			Day 13			Day 14			Day 15			Day 16			Day 17
	R1	R2	R3	R1	R2	R3	R1	R2	R3	R1	R2	R3	R1	R2	R3	R1	R2	R3	R1	R2	R3	R1	R2	R3	R1	R2	R3	R1	R2	R3	R1	R2	R3	R1	R2	R3	R1	R2	R3	R1	R2	R3	R1	R2	R3	R1	R2	R3	R1
5/5
10/5
10/10																																		0	1	0	0	1	0	1	1	0	1	1	0	3	2	4
15/5
15/10																																		1	1	0	1	1	0	1	1	0	3	1	0	3	4	5	3
15/15																																		1	3	3	4	4	5	6	7	8	6	7	8	8	10	10	8
20/5																																		2	0	1	2	1	2	2	1	2	7	5	4
20/10																									4	3	3	3	6	2	3	6	5	13	16	13	13	16	15	15	19	22	15	19	23
20/15																									4	4	7	8	8	10	9	10	10	16	18	18	19	21	18	19	21	22	21	21	22	28	30	30
20/20																			0	1	0	2	1	1	0	2	2	0	2	5	0	2	5	1	6	7	4	6	8	10	9	8	10	9	8	10	9	8	12
25/5																																					2	0	2	3	6	8	5	6	8	9	8	8	20
25/10																									5	2	4	5	4	6	6	6	8	13	15	22	15	18	21	23	22	27	23	25	27	25	30	31	33
25/15																									10	7	10	12	11	17	14	11	18	20	24	23	20	25	23	24	28	27	24	28	27	24	28	27	27
25/20																1	0	0	2	3	3	2	3	3	12	5	12	14	9	13	22	11	13	23	22	21	23	22	21	25	32	27	25	32	27	25	32	27	38
25/25																																								0	1	0	3	1	0	3	2	1	5
30/5																																		3	2	2	3	2	2	5	5	6	5	5	6	19	18	13	20
30/10																			1	0	0	1	1	0	1	3	3	1	3	5	3	7	8	10	17	14	21	21	19	30	30	21	30	30	22	31	33	28	34
30/15																			1	2	0	3	2	1	8	13	10	15	18	14	16	25	15	24	31	25	25	31	26	26	31	32	26	30	31	26	30	31	34
30/20										0	0	1	0	0	1	0	0	1	7	5	6	12	10	11	17	16	24	19	16	24	23	24	21	32	27	35	40	34	31	40	35	38	40	38	40	41	42	44	45
30/25																1	0	1	3	6	2	10	12	7	15	17	14	12	17	15	13	19	17	20	27	26	20	27	27	37	36	36	37	38	39	38	39	42	37
30/30																			2	0	0	2	1	1	6	2	2	6	3	3	6	3	3	9	6	8	14	6	11	16	10	12	19	10	14	16	15	17	20
35/5
35/10
35/15																												4	3	4	5	3	4	8	7	8	22	21	23
35/20																1	0	0	2	3	2	6	6	6	8	13	11	13	21	15	17	22	15	19	21	15	42	34	38
35/25																1	0	2	1	0	3	1	2	3	8	5	7	17	12	18	17	12	17	19	19	21	24	22	23
35/30																0	3	0	1	4	1	1	3	3	2	8	6	8	14	12	8	15	12	8	15	14	23	25	30
35/35
40/5
40/10
40/15
40/20
40/25
40/30
40/35
40/40
[truncated: 14 more columns]

## Sheet: E. Sapphire
	Accumulated germination seed number
Warm/ cool temperature	Day 1			Day 2			Day 3			Day 4			Day 5			Day 6			Day 7			Day 8			Day 9			Day 10			Day 11			Day 12			Day 13			Day 14			Day 15			Day 16			Day 17
	R1	R2	R3	R1	R2	R3	R1	R2	R3	R1	R2	R3	R1	R2	R3	R1	R2	R3	R1	R2	R3	R1	R2	R3	R1	R2	R3	R1	R2	R3	R1	R2	R3	R1	R2	R3	R1	R2	R3	R1	R2	R3	R1	R2	R3	R1	R2	R3	R1
5/5
10/5
10/10																																														3	4	1
15/5
15/10																																								2	2	0	2	2	0	4	9	5	5
15/15																																		3	2	2	3	3	3	3	5	4	3	5	4	9	9	8	6
20/5																																		1	0	2	4	0	6	8	8	11	8	8	11
20/10																									5	4	4	5	4	4	5	4	4	12	10	11	12	11	13	19	15	15	19	16	15
20/15																									8	6	7	14	7	11	15	12	11	22	15	16	28	22	23	28	23	25	28	23	25	28	23	25
20/20																			0	0	1	1	0	1	0	3	3	1	4	6	4	5	6	5	8	9	6	8	9	8	10	11	9	10	11	9	10	11	13
25/5																																		3	5	3	5	5	4	10	6	6	10	6	6	11	9	10	23
25/10																									1	4	2	1	4	2	5	9	6	15	19	18	16	19	18	22	29	28	24	29	34	27	35	36	31
25/15																			2	0	2	2	0	1	8	8	10	12	18	18	14	18	18	20	28	28	21	28	28	30	29	35	30	29	35	30	29	31	36
25/20																			1	3	4	1	3	4	8	12	12	14	15	19	18	15	17	25	30	30	26	30	30	35	35	30	35	33	31	35	33	31	42
25/25																																								0	1	0	0	1	0	0	1	1	3
30/5																																		2	1	2	2	1	2	8	11	6	8	10	6	13	14	21	23
30/10																									2	0	0	4	0	1	7	2	3	13	15	15	21	23	16	32	30	23	32	30	24	37	34	26	37
30/15																			1	1	2	2	1	3	9	5	4	18	10	12	18	14	16	32	21	22	32	23	22	29	24	30	30	23	28	29	24	28	36
30/20																			7	5	6	10	12	8	20	22	16	23	22	16	25	27	20	39	41	34	37	45	35	42	35	37	42	36	39	42	46	40	42
30/25																2	1	1	11	6	6	17	15	10	19	18	13	20	20	14	22	23	17	29	30	25	30	37	34	43	36	32	43	38	35	43	39	34	43
30/30																									2	0	0	2	0	0	2	0	1	6	0	7	8	0	11	13	2	13	13	2	13	16	5	15	16
35/5
35/10
35/15																												11	4	5	12	6	5	14	9	11	32	21	23
35/20																0	0	1	0	2	4	1	8	6	4	9	8	16	23	15	18	23	15	18	21	17	32	31	27
35/25																			3	2	5	4	2	5	7	3	5	17	14	16	17	14	16	17	15	16	31	24	28
35/30													1	0	0	1	0	0	3	0	1	4	0	1	6	0	1	9	0	2	10	0	3	12	0	5	22	7	12
35/35										1	0	0	1	0	0	1	0	0	1	0	0	1	0	0	1	0	0	1	0	0	1	0	0
40/5
40/10
40/15
40/20
40/25
40/30
40/35
40/40
[truncated: 14 more columns]
